# Supplementary material for: First records of Opius and Apodesmia (Hymenoptera, Braconidae, Opiinae) from South Korea, with descriptions of newly-recorded species
Source: Biodivers Data J. 2025 Dec 26;13:e176155. doi: 10.3897/BDJ.13.e176155 (PMC12780889; doi:10.3897/BDJ.13.e176155)
Supplement: XML Treatment for Opius youi [file BDJ.13.e176155-treatment1.xml]

<!DOCTYPE tp:taxon-treatment
  PUBLIC "-//TaxonX//DTD Taxonomic Treatment Publishing DTD v0 20100105//EN" "tax-treatment-NSO.dtd">
<tp:taxon-treatment xmlns:tp="http://www.plazi.org/taxpub"><tp:treatment-meta><mixed-citation publication-type="journal"><person-group><name><surname>Seokho</surname><given-names>So</given-names></name><name><surname>Sohn</surname><given-names>Juhyeong</given-names></name><name><surname>Kim</surname><given-names>Hyojoong</given-names></name></person-group><article-title>First records of <italic><tp:taxon-name><tp:taxon-name-part taxon-name-part-type="genus" reg="Opius">Opius</tp:taxon-name-part></tp:taxon-name></italic> and <italic><tp:taxon-name><tp:taxon-name-part taxon-name-part-type="genus" reg="Apodesmia">Apodesmia</tp:taxon-name-part></tp:taxon-name></italic> (<tp:taxon-name><tp:taxon-name-part taxon-name-part-type="order">Hymenoptera</tp:taxon-name-part></tp:taxon-name>, <tp:taxon-name><tp:taxon-name-part taxon-name-part-type="family">Braconidae</tp:taxon-name-part></tp:taxon-name>, <tp:taxon-name><tp:taxon-name-part taxon-name-part-type="subfamily">Opiinae</tp:taxon-name-part></tp:taxon-name>) from South Korea, with descriptions of newly-recorded species</article-title><source>Biodivers Data J</source><day>26</day><month>12</month><year>2025</year><volume>13</volume><pub-id pub-id-type="doi">10.3897/BDJ.13.e176155</pub-id></mixed-citation></tp:treatment-meta><tp:nomenclature><tp:taxon-name><object-id xmlns:xlink="http://www.w3.org/1999/xlink" content-type="arpha" xlink:type="simple">45BD84C6-4928-5CE2-837B-928B0D8CD0E1</object-id><tp:taxon-name-part taxon-name-part-type="genus">Opius</tp:taxon-name-part> <tp:taxon-name-part taxon-name-part-type="species">youi</tp:taxon-name-part><object-id xmlns:xlink="http://www.w3.org/1999/xlink" xlink:type="simple" object-id-type="GenBank">PX369197</object-id></tp:taxon-name><tp:taxon-authority>Li &amp; van Achterberg, 2013</tp:taxon-authority><tp:nomenclature-citation-list><tp:nomenclature-citation><tp:taxon-name>
                <tp:taxon-name-part taxon-name-part-type="genus" reg="Opius"/>
                <tp:taxon-name-part taxon-name-part-type="species" reg="youi"/>
              </tp:taxon-name><comment><italic><tp:taxon-name><tp:taxon-name-part taxon-name-part-type="genus" reg="Opius">Opius</tp:taxon-name-part> <tp:taxon-name-part taxon-name-part-type="species" reg="youi">youi</tp:taxon-name-part></tp:taxon-name></italic> Li &amp; van Achterberg, 2013</comment></tp:nomenclature-citation></tp:nomenclature-citation-list></tp:nomenclature><tp:treatment-sec sec-type="materials"><title>Materials</title><list list-type="alpha-lower" list-content="occurrences"><list-item><p><bold>Type status:</bold> <named-content xmlns:xlink="http://www.w3.org/1999/xlink" content-type="dwc:typeStatus" xlink:type="simple">Other material</named-content>. <bold>Occurrence:</bold> sex: <named-content xmlns:xlink="http://www.w3.org/1999/xlink" content-type="dwc:sex" xlink:type="simple">female</named-content>; lifeStage: <named-content xmlns:xlink="http://www.w3.org/1999/xlink" content-type="dwc:lifeStage" xlink:type="simple">adult</named-content>; occurrenceID: <named-content xmlns:xlink="http://www.w3.org/1999/xlink" content-type="dwc:occurrenceID" xlink:type="simple">602C17EB-FD9D-59F0-A3B4-F71D03BB0D8D</named-content>; <bold>Taxon:</bold> scientificName: <named-content xmlns:xlink="http://www.w3.org/1999/xlink" content-type="dwc:scientificName" xlink:type="simple"><italic><tp:taxon-name><tp:taxon-name-part taxon-name-part-type="genus" reg="Opius">Opius</tp:taxon-name-part> <tp:taxon-name-part taxon-name-part-type="species" reg="youi">youi</tp:taxon-name-part></tp:taxon-name></italic> Li &amp; van Achterberg, 2013</named-content>; kingdom: <named-content xmlns:xlink="http://www.w3.org/1999/xlink" content-type="dwc:kingdom" xlink:type="simple"><tp:taxon-name><tp:taxon-name-part taxon-name-part-type="kingdom">Animalia</tp:taxon-name-part></tp:taxon-name></named-content>; phylum: <named-content xmlns:xlink="http://www.w3.org/1999/xlink" content-type="dwc:phylum" xlink:type="simple"><tp:taxon-name><tp:taxon-name-part taxon-name-part-type="phylum">Arthropoda</tp:taxon-name-part></tp:taxon-name></named-content>; class: <named-content xmlns:xlink="http://www.w3.org/1999/xlink" content-type="dwc:class" xlink:type="simple"><tp:taxon-name><tp:taxon-name-part taxon-name-part-type="class">Insecta</tp:taxon-name-part></tp:taxon-name></named-content>; order: <named-content xmlns:xlink="http://www.w3.org/1999/xlink" content-type="dwc:order" xlink:type="simple"><tp:taxon-name><tp:taxon-name-part taxon-name-part-type="order">Hymenoptera</tp:taxon-name-part></tp:taxon-name></named-content>; family: <named-content xmlns:xlink="http://www.w3.org/1999/xlink" content-type="dwc:family" xlink:type="simple"><tp:taxon-name><tp:taxon-name-part taxon-name-part-type="family">Braconidae</tp:taxon-name-part></tp:taxon-name></named-content>; genus: <named-content xmlns:xlink="http://www.w3.org/1999/xlink" content-type="dwc:genus" xlink:type="simple"><tp:taxon-name><tp:taxon-name-part taxon-name-part-type="genus">Opius</tp:taxon-name-part></tp:taxon-name></named-content>; specificEpithet: <named-content xmlns:xlink="http://www.w3.org/1999/xlink" content-type="dwc:specificEpithet" xlink:type="simple"><tp:taxon-name><tp:taxon-name-part taxon-name-part-type="genus" reg="Opius"/><tp:taxon-name-part taxon-name-part-type="species" reg="youi">youi</tp:taxon-name-part></tp:taxon-name></named-content>; taxonRemarks: <named-content xmlns:xlink="http://www.w3.org/1999/xlink" content-type="dwc:taxonRemarks" xlink:type="simple">species</named-content>; <bold>Location:</bold> island: <named-content xmlns:xlink="http://www.w3.org/1999/xlink" content-type="dwc:island" xlink:type="simple">Jeju-do</named-content>; country: <named-content xmlns:xlink="http://www.w3.org/1999/xlink" content-type="dwc:country" xlink:type="simple">South Korea</named-content>; countryCode: <named-content xmlns:xlink="http://www.w3.org/1999/xlink" content-type="dwc:countryCode" xlink:type="simple">KR</named-content>; stateProvince: <named-content xmlns:xlink="http://www.w3.org/1999/xlink" content-type="dwc:stateProvince" xlink:type="simple">Jeju-si</named-content>; municipality: <named-content xmlns:xlink="http://www.w3.org/1999/xlink" content-type="dwc:municipality" xlink:type="simple">Hangyeong-myeon</named-content>; locality: <named-content xmlns:xlink="http://www.w3.org/1999/xlink" content-type="dwc:locality" xlink:type="simple">Cheongsu-ri</named-content>; verbatimLatitude: <named-content xmlns:xlink="http://www.w3.org/1999/xlink" content-type="dwc:verbatimLatitude" xlink:type="simple">"33 18 13N"</named-content>; verbatimLongitude: <named-content xmlns:xlink="http://www.w3.org/1999/xlink" content-type="dwc:verbatimLongitude" xlink:type="simple">"126 14 48E"</named-content>; <bold>Event:</bold> samplingProtocol: <named-content xmlns:xlink="http://www.w3.org/1999/xlink" content-type="dwc:samplingProtocol" xlink:type="simple">Malaise trap</named-content>; startDayOfYear: <named-content xmlns:xlink="http://www.w3.org/1999/xlink" content-type="dwc:startDayOfYear" xlink:type="simple">05 May 2020</named-content>; endDayOfYear: <named-content xmlns:xlink="http://www.w3.org/1999/xlink" content-type="dwc:endDayOfYear" xlink:type="simple">13 Jun 2020</named-content>; year: <named-content xmlns:xlink="http://www.w3.org/1999/xlink" content-type="dwc:year" xlink:type="simple">2020</named-content>; <bold>Record Level:</bold> type: <named-content xmlns:xlink="http://www.w3.org/1999/xlink" content-type="dwc:type" xlink:type="simple">Dried specimen</named-content>; language: <named-content xmlns:xlink="http://www.w3.org/1999/xlink" content-type="dwc:language" xlink:type="simple">English</named-content>; institutionCode: <named-content xmlns:xlink="http://www.w3.org/1999/xlink" content-type="dwc:institutionCode" xlink:type="simple">NIBR, National Institute of Biological Resources</named-content></p></list-item></list></tp:treatment-sec><tp:treatment-sec sec-type="Description"><title>Description</title><p><bold>Female</bold>: 1♀, Body length in lateral view 2 mm (Fig. <xref ref-type="fig" rid="F13470809">1</xref>A), length of antenna 3.1 mm (Fig. <xref ref-type="fig" rid="F13470809">1</xref>E), length of fore wing 2.5 mm (Fig. <xref ref-type="fig" rid="F13470809">1</xref>L).</p><p><bold>Colour.</bold> Head entirely black (Fig. <xref ref-type="fig" rid="F13470809">1</xref>A and B). Mesosoma black, with the mesopleuron dark brown (Fig. <xref ref-type="fig" rid="F13470809">1</xref>F, G and H). Metasoma is black on the first tergite, becoming light brown from the second tergite onwards (Fig. <xref ref-type="fig" rid="F13470809">1</xref>I and K). Legs are generally yellowish, with the apices of the tarsi dark (Fig. <xref ref-type="fig" rid="F13470809">1</xref>J).</p><p><bold>Head.</bold> Width of head 1.3 times as long as its height (Fig. <xref ref-type="fig" rid="F13470809">1</xref>B). Antennae consist of 31 antennomeres (Fig. <xref ref-type="fig" rid="F13470809">1</xref>E). Length of first flagellomere 3.1 times longer than width, length of the second 2.5 times longer than width and 0.9 times as long as the first flagellomere (Fig. <xref ref-type="fig" rid="F13470809">1</xref>D). First antennomere pale in comparison with third antennomere, while all flagellomeres remain dark brown (Fig. <xref ref-type="fig" rid="F13470809">1</xref>E). Width of the face 1.6 times as long as its height; face smooth with setose (Fig. <xref ref-type="fig" rid="F13470809">1</xref>B). In frontal view, gena rounded (Fig. <xref ref-type="fig" rid="F13470809">1</xref>B). The width of clypeus 2.2 times longer than its height (Fig. <xref ref-type="fig" rid="F13470809">1</xref>B). Mandible brown, becoming dark apically; widest at the base and gradually narrows towards apex (Fig. <xref ref-type="fig" rid="F13470809">1</xref>B). In dorsal view, length of eye 2.1 times longer than temple (Fig. <xref ref-type="fig" rid="F13470809">1</xref>C). Ocello-ocular line (OOL) 1.3 times as long as ocellar diameter (OD). The vertex smooth, shiny and sparsely setose (Fig. <xref ref-type="fig" rid="F13470809">1</xref>C).</p><p><bold>Mesosoma.</bold> In lateral view, length of mesosoma 1.2 times as long as its height (Fig. <xref ref-type="fig" rid="F13470809">1</xref>F). The mesoscutum smooth and shiny, with the notauli distinctly impressed basally, but not extending to median area (Fig. <xref ref-type="fig" rid="F13470809">1</xref>H). Scutellar sulcus impressed, but lacks carinae. Scutellum smooth and shiny, bearing setae along its margins (Fig. <xref ref-type="fig" rid="F13470809">1</xref>G). In lateral view, mesopleuron smooth and polished. Metapleuron rugose and non-shiny, with setae present along its margins (Fig. <xref ref-type="fig" rid="F13470809">1</xref>F). Precoxal sulcus impressed only medially (Fig. <xref ref-type="fig" rid="F13470809">1</xref>F). Propodeum smooth and dull, becoming rugose near the margins; in its lower two-thirds, it curves inwards, forming a large, flattened tubercle.</p><p><bold>Hind leg.</bold> Length of femur 4.4 times longer than its width (Fig. <xref ref-type="fig" rid="F13470809">1</xref>J). Length of tibia 8.3 times longer than width and 1.3 times as long as the femur. Length of basitarsus 3.5 times longer than wide. The coxa bears sparse setae, whereas the remaining leg segments are densely setae. Overall colouration is yellowish, with the apical parts of the tarsi darkened.</p><p><bold>Wing.</bold> Length of fore wing 2.3 times longer than its width (Fig. <xref ref-type="fig" rid="F13470809">1</xref>L). Stigma wedge-shaped, with vein r arising from its anterior third. Proportions of vein r : 3-SR : SR1 = 1 : 15 : 31, while those of 2-SR : 3-SR : r-m = 2 : 4 : 1. Vein SR1 slightly curved dorsally at mid-length. Vein r-m is absent. Vein 1-M curved inwards at its apical three-quarters and vein 1-SR+M arises from the basal quarter of vein 1-M.</p><p><bold>Metasoma.</bold> Length of first tergite 1.3 times as long as its maximum width, transversely rugose and bears a weak transverse carina medially; setae are sparsely present (Fig. <xref ref-type="fig" rid="F13470809">1</xref>I). Two spiracles situated dorsally. Ovipositor approximately one-quarter length of the metasoma (Fig. <xref ref-type="fig" rid="F13470809">1</xref>K). Hypopygium equal in length to the ovipositor and bears setae dorsally (Fig. <xref ref-type="fig" rid="F13470809">1</xref>K). Metasoma comprises about one-half of the total body length (<xref ref-type="bibr" rid="B13517627">Li et al. 2013</xref>).</p></tp:treatment-sec><tp:treatment-sec sec-type="Diagnosis"><title>Diagnosis</title><p>Notauli present only anteriorly and not reaching the median depression; the median depression is absent (Fig. <xref ref-type="fig" rid="F13470809">1</xref>H). In frontal view, the gena is rounded. The clypeus is flattened and comparatively large, with the median portion slightly convex dorsally (Fig. <xref ref-type="fig" rid="F13470809">1</xref>B). The pronotum is short. The hind tarsus is yellowish-brown, except for the telotarsus (Fig. <xref ref-type="fig" rid="F13470809">1</xref>J).</p></tp:treatment-sec><tp:treatment-sec sec-type="Distribution"><title>Distribution</title><p>China (<xref ref-type="bibr" rid="B13517627">Li et al. 2013</xref>), South Korea (in this study).</p></tp:treatment-sec><tp:treatment-sec sec-type="Notes"><title>Notes</title><p><italic>COI</italic> data of the original description from China and data from the present specimens (South Korea) exhibit a high degree of similarity, 99.85% of base pairs. Morphological comparison with the type material revealed differences in the head region. The most conspicuous differences occur in the relative proportions of the third and fourth antennal segments, the length of the temple and the proportions of the clypeus. Whereas the original description was based on a male specimen, the present study is based on a female, whose variation may account for the observed differences. More rigorous assessment requires re-examination of the type material and evaluation of intraspecific variation, based on a larger number of specimens. A description of the type specimen can be found in <xref ref-type="bibr" rid="B13517627">Li et al. (2013)</xref>.</p></tp:treatment-sec><tp:treatment-sec><!--Section generated to contain objects referenced in tp:taxon-treatment.--><fig id="F13470809" position="float" orientation="portrait"><object-id xmlns:xlink="http://www.w3.org/1999/xlink" content-type="arpha" xlink:type="simple">EFC32C0E-930E-57CD-A2C1-D24E801FBF44</object-id><object-id xmlns:xlink="http://www.w3.org/1999/xlink" content-type="doi" xlink:type="simple">10.3897/BDJ.13.e176155.figure1</object-id><object-id xmlns:xlink="http://www.w3.org/1999/xlink" content-type="zenodo_dep_id" xlink:type="simple">18074196</object-id><label>Figure 1.</label><caption><p><italic><tp:taxon-name><tp:taxon-name-part taxon-name-part-type="genus" reg="Opius">Opius</tp:taxon-name-part> <tp:taxon-name-part taxon-name-part-type="species" reg="youi">youi</tp:taxon-name-part></tp:taxon-name></italic> Li &amp; van Achterberg, 2013 female <bold>A</bold> habitus, lateral view; <bold>B</bold> head, front view; <bold>C</bold> head, dorsal view; <bold>D</bold> scape, pedicel, F1 and F2; <bold>E</bold> antennae; <bold>F</bold> mesosoma, lateral view; <bold>G</bold> mesosoma, dorsal view, scutellar sulcus; <bold>H</bold> mesosoma, dorsal view, mesoscutum; <bold>I</bold> anterior half of metasoma, dorsal view; <bold>J</bold> hind leg; <bold>K</bold> metasoma, lateral view; <bold>L</bold> wings.</p></caption><graphic xmlns:xlink="http://www.w3.org/1999/xlink" xlink:href="bdj-13-e176155-g001.gif" position="float" id="oo_1408058.gif" orientation="portrait" xlink:type="simple"><uri content-type="original_file" xlink:type="simple">https://binary.pensoft.net/fig/1408058</uri></graphic></fig></tp:treatment-sec><ref-list><ref id="B13517627"><element-citation xmlns:xlink="http://www.w3.org/1999/xlink" publication-type="article" xlink:type="simple"><person-group person-group-type="author"><name name-style="western"><surname>Li</surname><given-names>Xi-Ying</given-names></name><name name-style="western"><surname>van Achterberg</surname><given-names>Cornelis</given-names></name><name name-style="western"><surname>Tan</surname><given-names>Ji-Cai</given-names></name></person-group><year>2013</year><article-title>Revision of the subfamily <tp:taxon-name><tp:taxon-name-part taxon-name-part-type="subfamily">Opiinae</tp:taxon-name-part></tp:taxon-name> (<tp:taxon-name><tp:taxon-name-part taxon-name-part-type="order">Hymenoptera</tp:taxon-name-part></tp:taxon-name>, <tp:taxon-name><tp:taxon-name-part taxon-name-part-type="family">Braconidae</tp:taxon-name-part></tp:taxon-name>) from Hunan (China), including thirty-six new species and two new genera</article-title><source>ZooKeys</source><issue>268</issue></element-citation></ref></ref-list></tp:taxon-treatment>
