# Supplementary material for: First records of Opius and Apodesmia (Hymenoptera, Braconidae, Opiinae) from South Korea, with descriptions of newly-recorded species
Source: Biodivers Data J. 2025 Dec 26;13:e176155. doi: 10.3897/BDJ.13.e176155 (PMC12780889; doi:10.3897/BDJ.13.e176155)
Supplement: XML Treatment for Apodesmia incisula [file BDJ.13.e176155-treatment2.xml]

<!DOCTYPE tp:taxon-treatment
  PUBLIC "-//TaxonX//DTD Taxonomic Treatment Publishing DTD v0 20100105//EN" "tax-treatment-NSO.dtd">
<tp:taxon-treatment xmlns:tp="http://www.plazi.org/taxpub"><tp:treatment-meta><mixed-citation publication-type="journal"><person-group><name><surname>Seokho</surname><given-names>So</given-names></name><name><surname>Sohn</surname><given-names>Juhyeong</given-names></name><name><surname>Kim</surname><given-names>Hyojoong</given-names></name></person-group><article-title>First records of <italic><tp:taxon-name><tp:taxon-name-part taxon-name-part-type="genus" reg="Opius">Opius</tp:taxon-name-part></tp:taxon-name></italic> and <italic><tp:taxon-name><tp:taxon-name-part taxon-name-part-type="genus" reg="Apodesmia">Apodesmia</tp:taxon-name-part></tp:taxon-name></italic> (<tp:taxon-name><tp:taxon-name-part taxon-name-part-type="order">Hymenoptera</tp:taxon-name-part></tp:taxon-name>, <tp:taxon-name><tp:taxon-name-part taxon-name-part-type="family">Braconidae</tp:taxon-name-part></tp:taxon-name>, <tp:taxon-name><tp:taxon-name-part taxon-name-part-type="subfamily">Opiinae</tp:taxon-name-part></tp:taxon-name>) from South Korea, with descriptions of newly-recorded species</article-title><source>Biodivers Data J</source><day>26</day><month>12</month><year>2025</year><volume>13</volume><pub-id pub-id-type="doi">10.3897/BDJ.13.e176155</pub-id></mixed-citation></tp:treatment-meta><tp:nomenclature><tp:taxon-name><object-id xmlns:xlink="http://www.w3.org/1999/xlink" content-type="arpha" xlink:type="simple">859BE5C1-4B14-5EAB-8942-A6DC694E236F</object-id><tp:taxon-name-part taxon-name-part-type="genus">Apodesmia</tp:taxon-name-part> <tp:taxon-name-part taxon-name-part-type="species">incisula</tp:taxon-name-part><object-id xmlns:xlink="http://www.w3.org/1999/xlink" xlink:type="simple" object-id-type="GenBank">PX369196</object-id></tp:taxon-name><tp:taxon-authority>Fischer, 1963</tp:taxon-authority><tp:nomenclature-citation-list><tp:nomenclature-citation><tp:taxon-name>
                <tp:taxon-name-part taxon-name-part-type="genus" reg="Apodesmia"/>
                <tp:taxon-name-part taxon-name-part-type="species" reg="incisula"/>
              </tp:taxon-name><comment><italic><tp:taxon-name><tp:taxon-name-part taxon-name-part-type="genus" reg="Apodesmia">Apodesmia</tp:taxon-name-part> <tp:taxon-name-part taxon-name-part-type="species" reg="incisula">incisula</tp:taxon-name-part></tp:taxon-name></italic> Fischer, 1963</comment></tp:nomenclature-citation></tp:nomenclature-citation-list></tp:nomenclature><tp:treatment-sec sec-type="materials"><title>Materials</title><list list-type="alpha-lower" list-content="occurrences"><list-item><p><bold>Type status:</bold> <named-content xmlns:xlink="http://www.w3.org/1999/xlink" content-type="dwc:typeStatus" xlink:type="simple">Other material</named-content>. <bold>Occurrence:</bold> occurrenceID: <named-content xmlns:xlink="http://www.w3.org/1999/xlink" content-type="dwc:occurrenceID" xlink:type="simple">6EDB503B-5DFE-52B0-BB57-8648EDD65BA7</named-content>; <bold>Taxon:</bold> scientificName: <named-content xmlns:xlink="http://www.w3.org/1999/xlink" content-type="dwc:scientificName" xlink:type="simple"><italic><tp:taxon-name><tp:taxon-name-part taxon-name-part-type="genus" reg="Apodesmia">Apodesmia</tp:taxon-name-part> <tp:taxon-name-part taxon-name-part-type="species" reg="incisula">incisula</tp:taxon-name-part></tp:taxon-name></italic> Fischer, 1963</named-content>; kingdom: <named-content xmlns:xlink="http://www.w3.org/1999/xlink" content-type="dwc:kingdom" xlink:type="simple"><tp:taxon-name><tp:taxon-name-part taxon-name-part-type="kingdom">Animalia</tp:taxon-name-part></tp:taxon-name></named-content>; phylum: <named-content xmlns:xlink="http://www.w3.org/1999/xlink" content-type="dwc:phylum" xlink:type="simple"><tp:taxon-name><tp:taxon-name-part taxon-name-part-type="phylum">Arthropoda</tp:taxon-name-part></tp:taxon-name></named-content>; class: <named-content xmlns:xlink="http://www.w3.org/1999/xlink" content-type="dwc:class" xlink:type="simple"><tp:taxon-name><tp:taxon-name-part taxon-name-part-type="class">Insecta</tp:taxon-name-part></tp:taxon-name></named-content>; order: <named-content xmlns:xlink="http://www.w3.org/1999/xlink" content-type="dwc:order" xlink:type="simple"><tp:taxon-name><tp:taxon-name-part taxon-name-part-type="order">Hymenoptera</tp:taxon-name-part></tp:taxon-name></named-content>; family: <named-content xmlns:xlink="http://www.w3.org/1999/xlink" content-type="dwc:family" xlink:type="simple"><tp:taxon-name><tp:taxon-name-part taxon-name-part-type="family">Braconidae</tp:taxon-name-part></tp:taxon-name></named-content>; genus: <named-content xmlns:xlink="http://www.w3.org/1999/xlink" content-type="dwc:genus" xlink:type="simple"><tp:taxon-name><tp:taxon-name-part taxon-name-part-type="genus">Apodesmia</tp:taxon-name-part></tp:taxon-name></named-content>; specificEpithet: <named-content xmlns:xlink="http://www.w3.org/1999/xlink" content-type="dwc:specificEpithet" xlink:type="simple"><italic><tp:taxon-name><tp:taxon-name-part taxon-name-part-type="genus" reg="Apodesmia"/><tp:taxon-name-part taxon-name-part-type="species" reg="incisula">incisula</tp:taxon-name-part></tp:taxon-name></italic></named-content>; scientificNameAuthorship: <named-content xmlns:xlink="http://www.w3.org/1999/xlink" content-type="dwc:scientificNameAuthorship" xlink:type="simple">Fischer, 1963</named-content>; <bold>Location:</bold> higherGeography: <named-content xmlns:xlink="http://www.w3.org/1999/xlink" content-type="dwc:higherGeography" xlink:type="simple">East Asia</named-content>; island: <named-content xmlns:xlink="http://www.w3.org/1999/xlink" content-type="dwc:island" xlink:type="simple">Jeju island</named-content>; country: <named-content xmlns:xlink="http://www.w3.org/1999/xlink" content-type="dwc:country" xlink:type="simple">South Korea</named-content>; countryCode: <named-content xmlns:xlink="http://www.w3.org/1999/xlink" content-type="dwc:countryCode" xlink:type="simple">KR</named-content>; municipality: <named-content xmlns:xlink="http://www.w3.org/1999/xlink" content-type="dwc:municipality" xlink:type="simple">Jeju-si</named-content>; locality: <named-content xmlns:xlink="http://www.w3.org/1999/xlink" content-type="dwc:locality" xlink:type="simple">Cheongsu-ri, Hangyeong-myeon</named-content>; verbatimLatitude: <named-content xmlns:xlink="http://www.w3.org/1999/xlink" content-type="dwc:verbatimLatitude" xlink:type="simple">"33 18 13N"</named-content>; verbatimLongitude: <named-content xmlns:xlink="http://www.w3.org/1999/xlink" content-type="dwc:verbatimLongitude" xlink:type="simple">"126d 14' 48"E"</named-content>; <bold>Identification:</bold> identifiedBy: <named-content xmlns:xlink="http://www.w3.org/1999/xlink" content-type="dwc:identifiedBy" xlink:type="simple">Ju-Hyeiong Sohn</named-content>; <bold>Event:</bold> startDayOfYear: <named-content xmlns:xlink="http://www.w3.org/1999/xlink" content-type="dwc:startDayOfYear" xlink:type="simple">05 May 2020</named-content>; endDayOfYear: <named-content xmlns:xlink="http://www.w3.org/1999/xlink" content-type="dwc:endDayOfYear" xlink:type="simple">13 Jun 2020</named-content>; year: <named-content xmlns:xlink="http://www.w3.org/1999/xlink" content-type="dwc:year" xlink:type="simple">2020</named-content>; <bold>Record Level:</bold> type: <named-content xmlns:xlink="http://www.w3.org/1999/xlink" content-type="dwc:type" xlink:type="simple">Dried specimen</named-content>; language: <named-content xmlns:xlink="http://www.w3.org/1999/xlink" content-type="dwc:language" xlink:type="simple">English</named-content>; institutionCode: <named-content xmlns:xlink="http://www.w3.org/1999/xlink" content-type="dwc:institutionCode" xlink:type="simple">NIBR, National Institute of Biological Resources</named-content></p></list-item></list></tp:treatment-sec><tp:treatment-sec sec-type="Description"><title>Description</title><p><bold>Male</bold>: 1♂, Body length in lateral view 2 mm (Fig. <xref ref-type="fig" rid="F13472090">2</xref>A). Length of antenna 2.4 mm (Fig. <xref ref-type="fig" rid="F13472090">2</xref>B). Length of fore wing 2.1 mm (Fig. <xref ref-type="fig" rid="F13472090">2</xref>K).</p><p><bold>Colour</bold>: Body and mesosoma entirely black (Fig. <xref ref-type="fig" rid="F13472090">2</xref>A, F, G and I). Antenna yellowish-brown up to the second flagellomere, remaining to dark brown (Fig. <xref ref-type="fig" rid="F13472090">2</xref>C). Legs overall yellowish-brown; apical part of tarsi, including arolium and tarsal claws, dark brown (Fig. <xref ref-type="fig" rid="F13472090">2</xref>J).</p><p><bold>Head.</bold> Width 1.3 times as long as height in frontal view (Fig. <xref ref-type="fig" rid="F13472090">2</xref>D). Antenna with 25 antennomeres (Fig. <xref ref-type="fig" rid="F13472090">2</xref>B); length of first flagellomere 3.0 times longer than wide, its length nearly equal to that of the second flagellomere (Fig. <xref ref-type="fig" rid="F13472090">2</xref>C). Third flagellomere darker in colour than preceding segments, with this darker shade extending to the apical antennomeres (Fig. <xref ref-type="fig" rid="F13472090">2</xref>B). Width of face 1.5 times as long as its height, smooth and shiny, sparsely punctate with setae; distinct median longitudinal carina (Fig. <xref ref-type="fig" rid="F13472090">2</xref>D). Gena straight in frontal view. Width of clypeus 1.8 times as long as its height, semicircular in shape. Mandible yellowish-brown basally, apically darkened; basally broadened in a distinct step-like manner (Fig. <xref ref-type="fig" rid="F13472090">2</xref>D). In dorsal view, length of eye 1.5 times as long as temple (Fig. <xref ref-type="fig" rid="F13472090">2</xref>E). OOL 3.4 times longer than OD (Fig. <xref ref-type="fig" rid="F13472090">2</xref>E). Vertex smooth and polished.</p><p><bold>Mesosoma.</bold> In dorsal view, length of mesosoma 1.6 times as long as its width (Fig. <xref ref-type="fig" rid="F13472090">2</xref>F); in lateral view, length of mesosoma 1.2 times as long as its height (Fig. <xref ref-type="fig" rid="F13472090">2</xref>I). Mesoscutum smooth and polished. Notauli present, distinctly impressed basally, thereafter faintly traceable and ending as a small pit posteriorly (Fig. <xref ref-type="fig" rid="F13472090">2</xref>F). Scutellar sulcus with eight carinae (Fig. <xref ref-type="fig" rid="F13472090">2</xref>F). In lateral view, mesopleuron smooth and polished, with few setae along the margins. Metapleuron rugose, smoother medially compared to mesopleuron (Fig. <xref ref-type="fig" rid="F13472090">2</xref>I). Precoxal sulcus distinct, but not extending from the anterior margin (Fig. <xref ref-type="fig" rid="F13472090">2</xref>I). Propodeum rugose, not dorsally curved in lateral view, 2.1 times longer than wide at maximum length; ventral margin with a carina, curved inwards at one-third of its length (Fig. <xref ref-type="fig" rid="F13472090">2</xref>G and H).</p><p><bold>Hind leg.</bold> Length of femur 4.6 times longer than its width; length of tibia 8.8 times longer than its width; length of basitarsus 3.4 times longer than its width (Fig. <xref ref-type="fig" rid="F13472090">2</xref>J). Hind coxa and femur with few or no setae; hind tibia and tarsus densely setose. Hind leg overall yellowish-brown, apical part of tarsus dark brown (Fig. <xref ref-type="fig" rid="F13472090">2</xref>J).</p><p><bold>Wing.</bold> Fore wing. Length of fore wing 2.3 times longer than its maximum width (Fig. <xref ref-type="fig" rid="F13472090">2</xref>K). Stigma wedge-shaped. Vein r arising from anterior third of stigma; ratio of r : 3-SR : SR1 = 1 : 7 : 15; ratio of 2-SR : 3-SR : r-m = 3 : 6 : 2. Vein SR1 shallowly curved dorsally at mid-length. Vein r-m represented only by a trace. Vein 1-SR+M arising from basal quarter of vein 1-M. Vein m-cu postfurcal.</p><p><bold>Metasoma.</bold> Length of first tergite 1.3 times as long as its maximum width, medially convex and finely rugulose; dorsal carinae arising from anterior quarter of tergite and curved outwards (Fig. <xref ref-type="fig" rid="F13472090">2</xref>H). Second tergite anteriorly rugose towards the mid-line, otherwise smooth (Fig. <xref ref-type="fig" rid="F13472090">2</xref>H). Length of metasoma 0.5 times as long as body length (Fig. <xref ref-type="fig" rid="F13472090">2</xref>A).</p></tp:treatment-sec><tp:treatment-sec sec-type="Diagnosis"><title>Diagnosis</title><p>The temple is approximately two-thirds the length of the eye (Fig. <xref ref-type="fig" rid="F13472090">2</xref>E); the face bears a distinct median carina (Fig. <xref ref-type="fig" rid="F13472090">2</xref>D). The mandible is broadest at its base, broadened in a step-like manner; the gena is straight and narrowed (Fig. <xref ref-type="fig" rid="F13472090">2</xref>D). The notauli are distinct anteriorly, but vanish medially (Fig. <xref ref-type="fig" rid="F13472090">2</xref>F). The median depression is represented as a small puncture.</p></tp:treatment-sec><tp:treatment-sec sec-type="Distribution"><title>Distribution</title><p>Germany (<xref ref-type="bibr" rid="B13470718">Fischer 1963</xref>), Netherlands (<xref ref-type="bibr" rid="B13517627">Li et al. 2013</xref>), South Korea (in this study).</p></tp:treatment-sec><tp:treatment-sec><!--Section generated to contain objects referenced in tp:taxon-treatment.--><fig id="F13472090" position="float" orientation="portrait"><object-id xmlns:xlink="http://www.w3.org/1999/xlink" content-type="arpha" xlink:type="simple">A0AF077C-FAB9-5809-BB84-6D44913AB942</object-id><object-id xmlns:xlink="http://www.w3.org/1999/xlink" content-type="doi" xlink:type="simple">10.3897/BDJ.13.e176155.figure1</object-id><object-id xmlns:xlink="http://www.w3.org/1999/xlink" content-type="zenodo_dep_id" xlink:type="simple">18074198</object-id><label>Figure 2.</label><caption><p><italic><tp:taxon-name><tp:taxon-name-part taxon-name-part-type="genus" reg="Apodesmia">Apodesmia</tp:taxon-name-part> <tp:taxon-name-part taxon-name-part-type="species" reg="incisula">incisula</tp:taxon-name-part></tp:taxon-name></italic> Fischer, 1963 <bold>A</bold> habitus, lateral view; <bold>B</bold> antennae; <bold>C</bold> scape, pedicel, F1 and F2; <bold>D</bold> head, front view; <bold>E</bold> head, dorsal view; <bold>F</bold> mesosoma, dorsal view, mesoscutum; <bold>G</bold> mesosoma, dorsal view, scutellar sulcus and propodeum; <bold>H</bold> anterior half of metasoma, dorsal view; <bold>I</bold> mesosoma, lateral view; <bold>J</bold> metasoma and hind leg, lateral view; <bold>K</bold> wings.</p></caption><graphic xmlns:xlink="http://www.w3.org/1999/xlink" xlink:href="bdj-13-e176155-g002.jpg" position="float" id="oo_1443927.jpg" orientation="portrait" xlink:type="simple"><uri content-type="original_file" xlink:type="simple">https://binary.pensoft.net/fig/1443927</uri></graphic></fig></tp:treatment-sec><ref-list><ref id="B13470718"><element-citation xmlns:xlink="http://www.w3.org/1999/xlink" publication-type="article" xlink:type="simple"><person-group person-group-type="author"><name name-style="western"><surname>Fischer</surname><given-names>Max</given-names></name></person-group><year>1963</year><article-title>Über <tp:taxon-name><tp:taxon-name-part taxon-name-part-type="subfamily">Opiinae</tp:taxon-name-part></tp:taxon-name> der westlichen Paläarktis</article-title><source>Annalen des Naturhistorischen Museums in Wien</source><fpage>409</fpage><lpage>433</lpage></element-citation></ref><ref id="B13517627"><element-citation xmlns:xlink="http://www.w3.org/1999/xlink" publication-type="article" xlink:type="simple"><person-group person-group-type="author"><name name-style="western"><surname>Li</surname><given-names>Xi-Ying</given-names></name><name name-style="western"><surname>van Achterberg</surname><given-names>Cornelis</given-names></name><name name-style="western"><surname>Tan</surname><given-names>Ji-Cai</given-names></name></person-group><year>2013</year><article-title>Revision of the subfamily <tp:taxon-name><tp:taxon-name-part taxon-name-part-type="subfamily">Opiinae</tp:taxon-name-part></tp:taxon-name> (<tp:taxon-name><tp:taxon-name-part taxon-name-part-type="order">Hymenoptera</tp:taxon-name-part></tp:taxon-name>, <tp:taxon-name><tp:taxon-name-part taxon-name-part-type="family">Braconidae</tp:taxon-name-part></tp:taxon-name>) from Hunan (China), including thirty-six new species and two new genera</article-title><source>ZooKeys</source><issue>268</issue></element-citation></ref></ref-list></tp:taxon-treatment>
